# Supplementary material for: Deep multiview learning to identify imaging-driven subtypes in mild cognitive impairment
Source: BMC Bioinformatics. 2022 Sep 29;23(Suppl 3):402. doi: 10.1186/s12859-022-04946-x (PMC9523890; doi:10.1186/s12859-022-04946-x)
Supplement: Supplementary file 2 — Additional file 2: Table S1.Results for genetic association analysis in Fig. 9 sorted by chromosome number.Thresholding at p= 0.05 with FDR correction, only SNPs that are significant in at least one case control associationtest are included and only p-values for significant results are recorded. Mapped gene(s) for each SNP are shown asthey are recorded in GWAS Catalog - SNPs in multiple genes are separated by comma, interactions are separated by”x”, and upstream anddownstream genes are separated by a hyphen for intergenic SNPs. [file 12859_2022_4946_MOESM2_ESM.xlsx]

## Sheet: Supplemental Table
	Deep Multiview Learning to Identify Imaging-driven Subtypes in Mild Cognitive Impairment
	Yixue Feng, Mansu Kim, Xiaohui Yao, Kefei Liu, Qi Long, Li Shen and for the Alzheimer's Disease Neuroimaging Initiative
	Supplemental Table 1: Results for genetic association analysis in Fig. 9 sorted by chromosome number. Thresholding at p= 0.05 with FDR correction, only SNPs that are significant in at least one case control association test are included and only p-values for significant results are recorded. Mapped gene(s) for each SNP are shown as they are recorded in GWAS Catalog - SNPs in multiple genes are se…
	SNP	Mapped gene (as in GWAS Catalog)	Chromosome	Alleles	Original Diagnosis			Exp 1 : VBM		Exp 2 : AV45		Exp 3 : FDG		Exp 4 : GCCA		Exp 5 : DGCCA
					EMCI	LMCI	AD	Subtype 1	Subtype 2	Subtype 1	Subtype 2	Subtype 1	Subtype 2	Subtype 1	Subtype 2	Subtype 1	Subtype 2
	rs10737365	AL020995.1 x LINC02307	1	A/C	0.0339629
	rs7534858	ARHGEF2	1	A/C											0.0440286
	rs10915365	LINC02782 - AL139823.1 x RYR3	1	C/T
	rs12128800	FER1L6, AL353709.1 - LINC01724 x FER1L6-AS2	1	A/T												0.0497164
	rs7539409	LINC01725	1	A/G				0.0241219
	rs12074409	AK5 x FHIT	1	C/G											0.046242
	rs1572895	KIF26B x LINC02667 - AL355537.1	1	C/T													0.0491499
	rs12067471	AL135926.1 x RAB3C	1	C/T
	rs11166413	DBT x AL353742.1 - AL669983.1	1	A/G								0.0386168				0.0497164
	rs11247593	ARID1A x AC018802.2 - NCK2	1	A/G									0.0317782
	rs2010970	LINC01779 x AC018553.1 - LINC02140	1	C/G									0.0317782
	rs13374908	FAM163A	1	A/G									0.0375454
	rs12036785	CR1	1	A/C									0.0317782
	rs2243170	IL19	1	C/T											0.016161
	rs6689252	AC241584.2 x BACE1, AC241584.2 x LDLRAD4, AC241584.2 x CSMD1, AC241584.2 x LINC01718 - CDH4	1	A/G											0.0230426
	rs10752728	AL592464.3 - AL589702.1 x LINC02782 - AL139823.1	1	A/T									0.0317782		0.00776377
	rs11118328	CR1L	1	C/T									0.0317782
	rs2185059	SYT14 - SERTAD4-AS1 x SERTAD2 - RN7SL341P	1	C/T						0.0471506		0.0301967		0.00680716		0.0450391
	rs1977412	AL512328.1	1	C/T							0.0418144		0.032815				0.0491499
	rs12123333	NRDC x SMYD3	1	A/T	0.0239667			0.00699616		0.0394699		0.00789217				0.0259817
	rs3820443	PIFO	1	A/G	0.00787018			0.0137139							0.00490489	0.00825109
	rs484947	LINC02815	1	A/C									0.0116296	0.0445026
	rs4353135	OR2B11 x GRIK2	1	G/T	0.022639					0.0451123			0.016821	0.00655411		0.0201814
	rs12136956	AL136456.1 x NRN1 - F13A1	1	A/G	0.00284146			0.00176667		0.00592705	0.0418144	0.00499646	0.0138125	3.23918e-05		0.00322235	0.0491499
	rs4845881	C1orf167 x AC079298.3, C1orf167 x AL353711.1 - AL161449.2	1	A/G											0.0420015
	rs1851291	AC009063.2, MAP3K21 x CDH13	1	A/G							0.0418144		0.0317782				0.0491499
	rs12618161	LRRTM4 - AC012494.1 x LINC02787 - SNORD3G	2	C/T				0.015723
	rs16863472	RNU6-649P - AC073143.1 x RNA5SP472 - ZNF507	2	A/G											0.0359526
	rs1400042	LINC01866 - RN7SKP168 x AC008432.1	2	C/T											0.0141544
	rs10175975	AC007092.1	2	C/T											0.00828249
	rs2600374	ARHGAP15 x DMBT1, MTCYBP11	2	C/T											0.0197967
	rs11888507	ATF2 x STOX2 - AC107222.1, ATF2 x AL021407.3 - AL021407.1	2	C/T											0.0365122
	rs1284	SNORC, GIGYF2 x AC006041.1 - CRPPA	2	A/G											0.0499785
	rs17744519	EFR3B x U91319.1	2	A/G										0.0434284
	rs6435922	LINC00607 x AK5	2	A/G									0.0116438
	rs6745084	KIF1A - AGXT x AP000459.2 - AP000961.1	2	G/T				0.0371773				0.0291262
	rs17189298	C1QL2, MARCO	2	A/G									0.0289041
	rs935403	SCN2A x AL358334.2 - TRIM9	2	A/G									0.0317782
	rs4663105	BIN1, AC110926.2	2	A/C
	rs4519558	MYT1L	2	C/T	0.0316249								0.0220665			0.0498496
	rs2902577	ADD2 x AL389889.1 - PHACTR3	2	G/T	0.0331672								0.037082
	rs1898844	ERBB4 x PTPRD	2	C/G	0.0499079
	rs6753189	TMEM17 - AC092155.2 x LINC02377	2	C/T								0.038872
	rs16982730	AC008164.1 x CFAP300	2	G/T													0.0491499
	rs207408	AL121657.1 - XDH x AC093534.2 - RPL35AP15	2	C/T									0.0322087		0.0223221
	rs9847987	AC126121.3	3	C/T												0.0430093
	rs9868179	PDZRN3 x RPL36P1 - TSHZ2	3	C/T									0.0209386
	rs2289506	NIT2	3	C/T									0.0352595
	rs7431992	CACNA2D3	3	A/T
	rs6808835	CCRL2	3	G/T							0.0429809
	rs138591554	CCR3	3					0.0481459
	rs12636651	CCR3	3	C/T				0.00671533			0.0418144						0.0491499
	rs80136777	LZTFL1, CCR9	3					0.0441864
	rs13097571	AC026202.1 - AC087857.1 x LINC02463	3	A/G							0.0445175	0.0241093			0.0195407		0.0491499
	rs9862849	AC020655.1, AC098969.2	3	C/T
	rs6776145	SEMA3B - LSMEM2 x LINC01500	3	C/T											0.00501874
	rs1018183	MARK2P14 - RN7SL147P x XAF1	3	A/G	0.00609879			0.0253432						0.0177277		0.0183579
	rs11710798	PFKFB4	3	A/C	0.0345061
	rs71316816	CADM2	3		0.0235798			0.0411255		0.0302239				0.0271021		0.0497164
	rs1901304	SYNPR x KARS1, SYNPR x AC009988.1 - RPS15AP5	3	A/C											0.0234358
	rs4688005	POGLUT1 x GRIP1	3	A/G	0.039158					0.0107594				0.0131654		0.00908913
	rs6807075	B3GNT5, MCF2L2 x MYO16	3	C/T	0.0235798
	rs10937470	UTS2B	3	C/T											0.043248
	rs4463073	RPL30P6 - PDHA2 x EZR-AS1 - OSTCP1, RPL30P6 - PDHA2 x ARF4P1 - BX649632.1	4	A/G											0.0428616
	rs6448799	AC005699.1	4	C/T				0.0198487		0.0105601						0.0280842
	rs6822371	SLC39A8 x SRGAP3	4	A/C													0.049731
	rs358222	GBA3 - AC097512.1 x AC019209.1 - RASSF8-AS1	4	C/T							0.0418144
	rs336407	INPP4B x RBFOX1	4	G/T	0.0413267					0.0271618				0.0335019		0.0460767
	rs1948435	LINC02465 - LINC02479 x C8orf37-AS1	4	A/T	0.0466234
	rs11098312	MRPS33P3 - RPF2P2 x PRKCH	4	A/C	0.0235798						0.0418144	0.0110023		0.0108911			0.0491499
	rs13115400	LINC00290, AC104803.1	4	A/G								0.0197596				0.0311937
	rs4263408	UBE2K, PDS5A	4	C/T				0.0323233							0.028965
	rs2866180	H2AZ1-DT x FADD - PPFIA1	4	C/T									0.0317782
	rs11943776	LINC02505 - AC093746.1 x AC099565.1	4	C/T	0.0241667
	rs10022605	KCNIP4 x DEPTOR	4	C/T	0.00178892			0.000842882		0.00429514	0.0418144	0.00254224	0.0119583	0.0308309	0.000935922	0.00321158
	rs12507080	EXOC1, EXOC1L	4	C/G										0.0325106
	rs12498257	ARHGAP10 x BBS9	4	A/G											0.0355311
	rs32015	AC112206.2	5	C/T	0.0373499						0.0418144	0.00875825			0.0296911		0.0491499
	rs784463	NLN, AC010359.2	5	A/G							0.0429058
	rs335200	PRDM6	5	A/C				0.00205807					0.0245964				0.0491499
	rs2892152	GFPT2 x BEND6	5	A/G							0.0418144						0.0491499
	rs11955025	AC093534.2 - RPL35AP15 x IL36B - IL36RN	5	A/G										0.0438866
	rs476428	AC034228.3, AC034228.2, ACSL6	5	A/G									0.0338501
	rs142958719	AC034228.3, MEIKIN	5										0.0317782
	rs10071932	AC025470.2, AC025470.1	5	C/T											0.0174876
	rs11744848	LINC02225, AC106822.1	5	C/T											0.0250513
	rs10942674	LINC01386 - AC099522.2 x AL138729.1 - RNU4-76P	5	A/G											0.0461521
	rs190982	MEF2C-AS1	5	A/G											0.0470039
	rs455355	HSD17B4 x AC104445.1 - MITF	5	C/T											0.0228557
	rs758324	FNIP1, AC008695.1	5	G/T									0.0325576
	rs12653396	LINC00461	5	A/T									0.0317782		0.00739489
	rs6890695	AC008695.1, RAPGEF6	5	C/G									0.0317782
	rs2782385	AL355375.2 - AL450346.1 x TMPRSS2	6	C/T				0.0200319
	rs543844	CDC5L, AL136140.1	6	A/G							0.0472309				0.0260026
	rs9384488	AL355297.2, H3P28	6	A/G													0.0491499
	rs12526331	BCKDHB, AL591135.2	6	A/G									0.0317782
	rs2027245	LINC02542 x AC034268.2	6	C/G	0.0304339
	rs9341911	LINC02542 x HMGB1	6	A/G	0.00803574						0.0469377	0.00420324		0.0163637			0.0491499
	rs78358979	AL353133.2, AL157777.1	6		0.0473461						0.0447067
	rs61193515	LINC01622	6	C/T
	rs6925698	AL078602.1 x KIF16B	6	A/G				0.0416641
	rs79811809	AC006006.1, BRAF	7							0.0401755						0.0497164
	rs80195177	GPR141, NECAP1P1	7		0.0415962					0.0270884					0.0394859	0.0444631
	rs4719830	AC073316.2, AC073316.1	7	G/T				0.044486								0.0497164
	rs627222	AC004895.1 x C8orf34	7	C/T											0.0307838
	rs1557975	PDE1C x LINC02269	7	A/G	0.0314635
	rs11535185	PDE1C x LBH	7	A/G	0.0342941
	rs1494186	AC003087.1 - RNA5SP228 x TNFAIP8	7	A/T										0.0402055
	rs6979962	AC004949.1 - AC007029.1 x LINC02237	7	C/T							0.0418144		0.0110009
	rs11976226	STAG3L4 - MTATP6P21 x SORCS2, STAG3L4 - MTATP6P21 x SLIT3	7	C/T				0.0390172							0.0217822	0.0497164
	rs17207326	EPDR1, GPR141	7	A/G						0.0369653						0.0497164
	rs757132	DNAH11 x JPH2	7	A/G	0.0278102
	rs10807828	AC005100.2, AC091705.1	7	C/T	0.0265858
	rs12698920	AUTS2 x ATP8B5P	7	C/G											0.0482749
	rs2159017	MAGI2 x AC119676.1, HIVEP3, MAGI2 x HIVEP3	7	G/T											0.0366634
	rs4642628	FER1L6 x AL035696.1 - AL365272.1	8	C/T									0.0284346
	rs4625043	AC120193.1	8	C/T									0.0317782
	rs9331908	CLU	8	A/G												0.0497164
	rs2252390	RNU4-37P - CSMD3 x AC083867.1 - AC008155.1	8	C/T							0.0418144
	rs2023137	SLC30A8 - AC084114.1 x CNTNAP2	8	C/T									0.0260856	0.0482249
	rs4732728	GULOP	8	C/G								0.0366597
	rs2976862	AC103957.1 - AC103957.2 x AC095057.2 - LINC02265, AC098588.3, AC103957.1 - AC103957.2 x PLSCR5 - AC092957.1, AC103957.1 - AC103957.2 x AC098588.2	8	C/T								0.0428115				0.0497164
	rs36056951	COL22A1, AC027541.1	8	C/T											0.0208005
	rs10087724	LINC00251 - PPIAP86 x GPR37L1	8	C/T								0.0445421				0.0497164
	rs1403487	TG x HTR4	8	C/T													0.0491499
	rs13254365	AL354936.1, AC090820.2 - AC109329.1 x NKAIN2	8	C/T	0.00774539					0.02161		0.00522221			0.00925908	0.00724087
	rs11203514	AC022880.2 - AC022880.1 x MYLK4	8	A/C	0.0351745
	rs17581368	GFRA2	8	A/C	0.0174134			0.0453609			0.0418144		0.0453608	0.012661		0.0249664
	rs10113063	XKR4 x AL136456.1	8	A/G	0.0432665
	rs2922478	AC090821.4 - MTND2P7 x AC005303.1 - LINC02093	8	A/G	0.0374946										0.0286331
	rs10961151	AL583785.1 x PRKCH	9	C/G												0.0224043
	rs273450	AL512634.1 - CHCHD2P9 x AL161752.1 - LINC02277	9	C/T	0.0408987
	rs10117454	RNA5SP281 - SLC25A5P8 x TENM4	9	C/T											0.0338559
	rs41405549	AL358053.1 - AL591644.1 x TMEM14A	9	C/T											0.0219822
	rs12377110	TTLL11 - MIR4478 x LINC02671	9	C/T							0.0418144				0.0414371		0.0491499
	rs10964542	MLLT3 x AL390763.1 - LINC02667	9	C/T											0.0264752
	rs1774093	MTND3P4, ARL2BPP7	9	C/T				0.00530399								0.0267737
	rs10817367	KIAA1958 - INIP x ADAMTS12, KIAA1958 - INIP x LINC02498 - MIR572, KIAA1958 - INIP x ZDHHC14	9	A/G											0.0195492
	rs7855799	LINGO2 x AC060765.1, AC060765.2	9	A/C									0.0484707
	rs7039988	RNU6-694P - SLC1A1 x AC016868.1 - GOLGA7	9	A/G									0.0448553
	rs1156273	LINC01235 x AC083863.1 - FKBP9, AL583785.1	9	A/G													0.0491499
	rs79355932	RNLS	10								0.0418938
	rs5010986	RPL21P16 - AC073587.1 x STXBP5-AS1	10	C/G
	rs7085288	AC073587.1 - PLPP4 x AL645944.2 - AL645944.1, AC073587.1 - PLPP4 x GABRG3, AC073587.1 - PLPP4 x AC099552.4 - AC099552.2	10	G/T									0.0129964			0.0497164
	rs7909343	PRKG1 x MCPH1	10	C/T	0.0374024					0.0427719					0.0352015	0.0497164
	rs62209	CELF2	10	G/T	0.0109826						0.0418144		0.0112012	0.00191296		0.0167425	0.0497336
	rs10870282	STK32C	10	A/G											0.0373281
	rs1556401	WLS, KIAA1217 x GNG12-AS1	10	C/T									0.0366069
	rs1541183	RPL7P37 - PCAT5 x THRB	10	C/T									0.0111118	0.0353214		0.020309
	rs284613	FAM13C x AL357153.2	10	C/T								0.0301802
	rs11197603	GFRA1 x SLCO3A1	10	C/T							0.0418144						0.0491499
	rs7232	MS4A6A	11	A/T	0.0453269											0.0486506
	rs6591561	MS4A4A	11	A/G	0.0235798									0.0326453
	rs11824734	MS4A4A	11	A/G	0.0238426
	rs12797204	DLG2	11	C/T											0.0300763	0.0497164
	rs12807809	SPA17 - NRGN x C9orf92	11	C/T											0.0127359
	rs7926805	KCNC1 x FHIT	11	C/T	0.00801084					0.0205669			0.0111371	0.0451577	0.0296372	0.0179388
	rs7943454	LUZP2	11	C/T								0.0401659
	rs11032380	AC113192.3 x AL136307.1 - RN7SL221P	11	A/T													0.0491499
	rs7938634	RNU6-560P, PICALM	11	A/G
	rs11605427	MS4A6A, LINC02705	11	C/G												0.0497164
	rs4939338	MS4A4A, MS4A6E	11	C/T	0.0235798								0.0431126
	rs11234643	CCDC81 x LINC02270	11	C/T	0.0403517
	rs1558737	TMTC3 - AC129416.1 x AL353072.2 - AL353709.1	12	A/G				0.0487592
	rs10746204	PPFIA2 - AC091515.1 x AC018635.2 - RBM28	12	A/T	0.0235798			0.00717704		0.00987818		0.00412888		0.0382139			0.0491499
	rs11177183	LINC02384 x GRIP1, LINC02384 x ERC2, LINC02384 x AL137003.1 - AL133405.2, LINC02384 x SNAP25-AS1	12	A/G	0.00530599			0.0152134		0.0305063		0.00984286		0.0427719		0.0336657
	rs10850408	AC009804.1, AC008125.1	12	C/T								0.0173549
	rs7966636	TBX5-AS1 - RN7SKP216 x ARG2	12	C/G											0.0284003		0.0491499
	rs12422895	CRACR2A x UNC5C, CRACR2A x KCTD15 - AC008556.1, CRACR2A x KCNQ3, CRACR2A x KSR2, CRACR2A x FARS2	12	C/T							0.0418144						0.0491499
	rs7302361	AC020637.1 x SNRPD3, GGT1, LINC02388	12	C/T											0.0295832
	rs6489709	ATP5MFP5 - PLEKHG6 x XXYLT1	12	C/T	0.03834			0.0257344				0.0292106				0.0497164
	rs10860219	RMST x AC093270.1 - AC093270.4	12	A/G											0.00521625
	rs708886	CCDC60, AC002070.1	12	G/T						0.029842
	rs6489190	AC026333.4 - AC026333.3 x NDUFA4P2 - MIR548AB, AC026333.4 - AC026333.3 x DRD2 - TMPRSS5	12	C/T										0.0398243		0.0497164
	rs41497049	LINC02408 x RPL12P6 - BAZ1A, LINC02408 x LINC02387 - DENND5B, LINC02442	12	C/T	0.0421665						0.0418938		0.0273906		0.0362424		0.0491499
	rs6491411	FARP1	13	A/T	0.0235798			0.0452593		0.00881604			0.0110009	0.0139011		0.0222298	0.0491499
	rs4439619	CLYBL x MOXD1 - STX7	13	G/T										0.0404281
	rs1326534	RNA5SP30 - LINC02338 x RN7SKP27 - AC018467.1	13	A/G				0.019375		0.0279819				0.0457727		0.0497164
	rs61957926	LINC00348	13	C/T							0.0418144
	rs586392	LINC00365 - LINC00384 x AC005524.1 - MAN1A2P1	13	A/G											0.0108344
	rs1006064	FAM124A	13	C/T											0.0174876
	rs1973985	EFNB2, RPL35P9	13	C/T									0.027701		0.0174876	0.0265893
	rs7148603	AL162511.1 x NRXN1	14	A/G									0.0370501
	rs72662233	PRKD1, AL133372.2	14										0.0291608		0.041129
	rs8018822	SAV1 - ZFP64P1 x AC090457.1 - AC011095.1	14	C/T
	rs213569	NRXN3	14	G/T							0.0418144				0.0378938
	rs76881547	C14orf132, BDKRB2	14								0.0418144
	rs7154987	EFCAB11 x NEK4P1 - AP000457.1, AL137230.3	14	A/G	0.0235917										0.0174876
	rs160459	DACT1, RPL9P5	14	A/C	0.0131285							0.0436098				0.038183
	rs10145849	AL357095.1, LINC02301	14	A/G									0.0317782
	rs4901174	GNG2 x KDM4C, GNG2 x TSPAN2 - LINC01765	14	A/T	0.0416874					0.0361945			0.0186511	0.0418379
	rs56146971	PPP4R3A, AL133153.2	14	A/G											0.0277515
	rs1713428	RNA5SP382 - KLHL33 x DLGAP2	14	A/G
	rs149142	DACT1, RPL9P5	14	C/T	0.0173762											0.028926
	rs10142105	HMGN2P6, LINC02286	14	C/T	0.0235798										0.0344564
	rs3015469	SAV1, ZFP64P1	14	C/T	0.0385707			0.0110025							0.0395181	0.047763
	rs7175766	TLN2 x WWC1	15	G/T	0.0235798
	rs1035706	TRPM1 x SLC14A2	15	A/G
	rs2176870	TMEM62, AC068724.4 x SPATA31E1 - SPATA31C1	15	A/G	0.0235798						0.0418144				0.0174876	0.0497164
	rs6494087	MYO1E x LHX6	15	C/T								0.0152669
	rs542036	TGM5 x EDEM1 - MIR4790	15	C/T											0.0318277
	rs11149628	HSDL1 x AL645933.4	16	C/G											0.0151677		0.0492034
	rs7197708	CDH11 - LINC02126 x AC026583.1 - AC048383.1	16	A/G	0.0437134					0.0436657			0.0412663			0.0493408
	rs8052103	ANKRD11 x PDSS2	16	A/T				0.00838668				0.0430328		0.00477459
	rs8045334	AC138305.1	16	A/G						0.0132171						0.0497164
	rs8045064	TNRC6A, LINC01567	16	C/T									0.0499427
	rs8044982	NDRG4 x AP005233.1 - AP000439.2	16	C/T										0.0461899		0.0497164
	rs9916042	ZFP3	17	A/G	0.0235798					0.0328231						0.0497164
	rs4794202	SP6	17	G/T	0.0243564								0.0437181		0.0466077
	rs6501274	LGALS3BP - CANT1 x IMP4 - PTPN18	17	A/T								0.0219713
	rs10853620	DCC x SETP1 - RNASE9	18	A/G	0.0295387
	rs1965881	LINC02856 - KRT18P8 x CCDC38, SNRPF	18	A/G								0.0419171
	rs992131	DLGAP1-AS3, DLGAP1 x AC010333.2 - AC010333.3	18	A/G											0.012697
	rs57270598	CLPTM1	19	A/G									0.032159		0.0219463
	rs2965169	BCL3	19	G/T	0.0484244
	rs11881756	AC243964.3	19	C/T											0.0338424
	rs7251815	MAP1S, AC008761.1 x AL162718.1, AC008761.1 x AL355493.1 - LINC02673	19	G/T	0.00993027			0.00869846		0.000909657			0.0110009	0.0164252	0.00836695	0.00374794
	rs12983955	ZNF536	19	A/G	0.0229033					0.00392464		0.00506644		0.00966248		0.00247627
	rs4803748	AC243964.2, BCL3	19	C/T	0.0333001
	rs440277	NECTIN2	19	A/G									0.0112667		0.0469929
	rs28399637	BCAM	19	A/G	0.0487315			0.0155658		0.00782923		0.00514036		0.0129192		0.00707997
	rs8112732	AC005336.3 x AKAP7 - RPL21P67	19	A/G								0.0453552
	rs12721046	APOC1	19	A/G			0.000940371				3.11287e-05		0.0110009		0.0154769		0.000118897
	rs5117	APOC1	19	C/T			0.000263747				1.68948e-05		0.0110009		0.0264404		0.000122878
	rs9304861	LINC01801, AC020910.3	19	A/G												0.0497164
	rs12721051	APOC1	19	C/G			1.15964e-05				2.57183e-06		0.0110009		0.0104291		2.24266e-05
	rs56131196	APOC1P1, APOC1	19	A/G			1.15964e-05				2.57183e-06		0.0110009		0.0104291		2.24266e-05
	rs4420638	APOC1P1, APOC1	19	A/G			1.15964e-05				2.57183e-06		0.0110009		0.0104291		2.24266e-05
	rs3826656	CD33, SIGLEC22P	19	A/G
	rs8112109	AC010624.1 x AC022513.1 - LINC01479	19	C/T							0.0418144						0.0491499
	rs346763	MARK4, EXOC3L2	19	A/G							0.0418144				0.0280191
	rs157595	APOC1P1, APOC1	19	C/T							0.0418144						0.0491499
	rs3925681	APOC1	19	A/G
	rs584007	AC011481.3	19	A/G							0.0465053
	rs59325138	AC011481.3	19	C/T							0.0418144						0.0491499
	rs12459810	AC243964.2, BCL3	19	C/T
	rs439401	AC011481.3	19	C/T							0.0419734
	rs769450	APOE	19	A/G							0.0418144
	rs440446	APOE	19	C/G							0.0418144		0.033643				0.0491499
	rs7259620	APOE, TOMM40	19	A/G							0.0418144						0.0491499
	rs760136	TOMM40	19	A/G							0.0418144						0.0491499
	rs1160985	TOMM40	19	C/T							0.0418144						0.0491499
	rs8106922	TOMM40	19	A/G							0.0418144
	rs77301115	TOMM40	19								0.0477797
	rs34095326	TOMM40	19	A/G							0.0418144						0.0491499
	rs157580	TOMM40	19	A/G							0.0418144						0.0491499
	rs2927468	NECTIN2	19	C/T							0.0418144
	rs41289512	NECTIN2	19	C/G							0.0418144						0.0491499
	rs2972562	NECTIN2, BCAM	19	A/G							0.0418144		0.0317782		0.0339485		0.0491499
	rs1081105	AC011481.3	19	A/C
	rs3752231	ABCA7	19	C/T				0.0124244				0.0417348				0.0432306
	rs438811	AC011481.3	19	C/T			0.000212471				1.43871e-05		0.0110009		0.0264404		0.000113385
	rs3795065	ABCA7, CNN2	19	C/T								0.0401659				0.0461384
	rs769449	APOE	19	A/G		0.0497405	4.22789e-05				1.3144e-06		0.0110009		0.00243165		1.99969e-06
	rs429358	APOE	19	C/T		0.0497405	4.11174e-07	0.0269739			1.0053e-07		0.0110009	0.0304253	0.00145008		1.56562e-06
	rs10414043	AC011481.3	19	A/G		0.0497405	4.22789e-05				1.3144e-06		0.0110009		0.00284383		1.99969e-06
	rs7256200	AC011481.3	19	G/T		0.0497405	4.22789e-05				1.3144e-06		0.0110009		0.00284383		1.99969e-06
	rs12972156	NECTIN2, AC011481.2	19	C/G			0.0132133				0.00013568		0.032159				0.000255672
	rs12972970	NECTIN2, AC011481.2	19	A/G			0.0132133				0.00013568		0.032159				0.000255672
	rs34342646	NECTIN2, AC011481.2	19	A/G			0.0132133				0.000110858		0.0317782				0.000196807
	rs283811	NECTIN2, AC011481.2	19	C/T			0.0317961				0.00107211						0.0330076
	rs283812	NECTIN2, AC011481.2	19	A/G			0.000940371				2.55036e-06		0.0329308				0.000118897
	rs283815	NECTIN2, AC011481.2	19	C/T			0.00809575				1.80654e-05						0.000826339
	rs6857	NECTIN2, AC011481.2	19	A/G			0.00065614				4.93018e-06		0.0110009				0.000113385
	rs71352238	TOMM40	19				0.0132133				0.000110858		0.0317782				0.000196807
	rs184017	TOMM40	19	A/C			0.0130659				3.14702e-05						0.00135327
	rs3764650	ABCA7	19	G/T				0.0419254
	rs2967668	CBLC	19	C/T
	rs157581	TOMM40	19	A/G			0.0130659				3.14702e-05						0.00135327
	rs34404554	TOMM40	19	C/G			0.0132133				0.000110858		0.0317782				0.000196807
	rs11556505	TOMM40	19	C/T			0.0132133				0.000110858		0.0317782				0.000196807
	rs157582	TOMM40	19	A/G			0.0130659				3.14702e-05						0.00135327
	rs59007384	TOMM40	19	G/T			0.00613811				1.43871e-05						0.000627327
	rs483082	AC011481.3	19	A/C			0.000260866				1.68948e-05		0.0110009		0.0295348		0.000118897
	rs2075650	TOMM40	19	A/G			0.0132133				0.000110858		0.0317782				0.000196807
	rs10119	TOMM40	19	C/T			0.000141642				7.74916e-05		0.0158364				0.00109445
	rs406315	NECTIN2	19	C/T						0.0498986
	rs406456	NECTIN2	19	A/G						0.024028
	rs75627662	AC011481.3	19				0.0392957				0.0004558		0.0240762				0.000561295
	rs2247082	SIRPB3P x AL050402.1 - AL133456.1, SIRPB3P x PLCB1	20	A/C						0.0236829						0.0140151
	rs6025766	NKILA - AL162291.1 x LINC01414	20	A/G
	rs2424126	GGCTP2 - RN7SL14P x RNY4P27 - MEMO1P5	20	C/T						0.0328231
	rs2830500	ADAMTS1, CYYR1	21	A/C							0.0418144		0.027597
	rs2298369	MRPL39, AP000223.1	21	C/G							0.0418144				0.0124638
	rs239713	GPX1P2, AP001605.1	21	C/T				0.0429772					0.0110009
	rs79037	RNU6-1066P, AL008638.5	22	A/G	0.0398243						0.0418144
	rs1005887	SLC35E4, DUSP18 x TEX51 - RNU7-182P	22	C/G	0.0334528			0.0394778		0.0359583				0.00775444		0.0263968
	rs7291985	SYN3 x RNU7-152P - AL589693.1	22	C/T						0.00912789		0.0213114		0.0266392		0.00520618
	rs1557622	CECR2 x AC073225.1	22	C/T											0.0358803
	rs437633	NPSR1-AS1, MICAL3 x NPSR1	22	A/G				0.0216488								0.0421546
